# Supplementary material for: Hyperoxia during extracorporeal cardiopulmonary resuscitation for refractory cardiac arrest is associated with severe circulatory failure and increased mortality
Source: BMC Cardiovasc Disord. 2021 Nov 14;21:542. doi: 10.1186/s12872-021-02361-3 (PMC8591834; doi:10.1186/s12872-021-02361-3)
Supplement: Supplementary file 1 — Additional file 1:Supplementary Table 1. Study data set. [file 12872_2021_2361_MOESM1_ESM.xlsx]

## Sheet: Feuil1
Pt number	Gender	Age (Y)	LOS SI (D)	LOS HOSP (D)	SAPS II	Survival hosp	Cerebral Performance Category	Cause of death (1: vasoplegic shock; 2: Brain damage; 3: Hemorrhagic shock; 4: MOF; 5: Septic shock; 6: Technical issue	Survival day 28	Vasoplegic syndrome	ECMO weaning	ECMO duration (h)	Localization of CA (OH = 1; IH = 2)	No flow (min)	low flow (min)	First rhythm (1= FV/TV; 2: Asystole; 3: PEA)	Shockable rhythm	IABP	Coronarography	PTCA	Dialysis	Lactate 15 min	Lactate 2h	Lactate 6h	Lactate 12h	Lactate 24h	PO2 15 min	PO2 2h	PO2 6h	PO2 12h	PO2 24h	mean PO2	PCO2 15 min	PCO2 2h	PCO2 6h	PCO2 12h	PCO2 24h	mean PCO2	Arterial catheter (1: right radial; 2: left radial; 3: femoral)	Right radial catheter	Weight	Norepinephrine 0-72h (mg)	Norepinephrine 0-72h microg/kg/min	Epinephrine 0-72h, mg	Epinephrine 0-72h microg/kg/min	Fluids 0-72h (mL)	Fluids 0-72h (mL/kg/h)	Packed RBCs (units)	FFP (units)
P1	M	30.5	2.9	2.9	78			2	0	0	0	48	1	unknown	90	2	0	0	0	0	0	16.5	11.8	4.8	5.9	8.9	508	553	266	91	133	310.2	69	27	35	36	37	40.8	1	1	70	0	0	0	0	22000	4.91	5	5
P2	F	36.9	1.2	1.3	88			2	0	0	0	28	1	0	67	2	0	0	0	0	0	6.9	5.7	3.8	2.2	2.3	465	314	294	281	217	314.2	46	28	33	30	47	36.8	2	0	55	55.2	0.597	0.7	0.008	7700	5	5	5
P3	M	56.8	4.6	4.7	89			4	0	0	0	103	2	0	62	1	1	1	1	1	1	5.5	6.2	7.2	4.7	2.7	479	83	88	104	86	168	30	33	34	28	39	32.8	1	1	82	130.7	0.466	0	0	21100	4.51	2	5
P4	M	52.1	50	50.4	88			4	1	0	1	555	2	0	45	1	1	1	0	0	1	15.9	16.5	16.9	11.7	2.6	470	210	107	129	106	204.4	36	32	35	37	35	35	2	0	108	66.3	0.142	27	0.058	13000	1.67	9	5
P5	F	40.6	4.2	27	69	1	1		1	0	1	28	1	4	31	1	1	0	0	0	0	2.8	2	0.9	0.9	0.9	493	127	91	95	76	176.4	28	29	35	37	34	32.6	1	1	65	23.1	0.082	0	0	7400	1.58	0	0
P6	M	50.5	0.3	0.3	91			3	0	0	0	3.5	1	0	74	1	1	0	1	0	0	11.3	17.9	14.9			435	569	387			463.667	33	32	21			28.6667	2	0	70	24.1	0.956	16.7	0.663	26200	62.38	17	6
P7	M	32.5	1.9	1.9	91			1	0	1	0	44	1	7	104	1	1	0	1	1	0	18.9	21.1	14.1	12	5.2	352	507	344	124	66	278.6	50	28	30	35	38	36.2	1	1	65	141.6	0.825	35.6	0.207	13600	4.76	1	4
P8	M	42.8	0.2	0.2	81			3	0	0	0	5	1	3	105	1	1	0	1	0	0	20.25	16	15.2			613	476	483			524	42	29	24			31.6667	3	0	75	15	0.37	3	0.074	7800	11.56	11	0
P9	M	52.8	22	28.4	91			5	0	0	0	520	2	0	62	1	1	1	0	0	1	18	16.8	10.8	10.2	10.4	487	105	109	227	87	203	39	39	37	29	36	36	1	1	87	131.5	0.35	15.6	0.042	14800	2.36	1	2
P10	M	76.8	20	19.8	91			2	0	0	1	213	2	0	60	1	1	0	1	1	1	NA					494	323	117	150	141	245	59	35	47	37	40	43.6	1	1	75	18.1	0.056	0	0	13688	2.53	9	2
P11	M	48	4.4	4.4	82			4	0	0	0	130	2	0	75	3	0	0	1	1	0	NA					506	532	501	147	172	371.6	53	35	41	44	36	41.8	3	0	88	101.6	0.267	0.9	0.002	31158	4.92	8	6
P12	M	60.1	42.7	148.7	83			5	1	0	1	332	2	0	60	3	0	0	1	1	1	17.3	15.9	10	4.1	3.4	565	428	95	436	135	331.8	48	36	37	40	34	39	1	1	121	128.3	0.245	6.9	0.013	14300	1.64	5	3
P13	M	52.1	9.1	9.1	86			4	0	0	0	217	2	0	45	3	0	1	0	0	1	7.8	7.1	5.4	2.2	1.3	312	208	155	127	116	183.6	39	42	39	35	43	39.6	1	1	88	42.6	0.112	0	0	14000	2.21	11	0
P14	M	45.3	2.8	2.8	88			1	0	1	0	52	1	0	55	1	1	0	1	1	1	17.9	17	20	12.4	9.7	416	356	71	168	83	218.8	47	38	55	40	39	43.8	2	0	80	165.3	0.522	41.9	0.132	25700	4.87	8	0
P15	F	65.1	0.1	0.1	90			6	0	0	0	1	1	0	87	2	0	0	0	0	0	NA					NA														75	0	0	6.2	0.919	500	4.44	0	0
P16	M	67.4	7.1	7.1	74			2	0	0	0	166	2	0	45	1	1	1	1	0	0	4.1	2.3	2.1	1.1	1.1	426	236	327	78	79	229.2	28	26	30	32	37	30.6	1	1	100	22.2	0.051	0	0	8500	1.18	1	0
P17	M	53.9	0.5	0.4	70			1	0	1	0	8	1	4	88	1	1	0	1	1	0	8.9	6	6.1			447	93	441			327	62	36	41			46.3333	3	0	75	7.4	0.164	2.8	0.062	2200	2.93	0.5	0
P18	M	69.5	0.1	1	88			1	0	1	0	1	2	1	80	2	0	0	0	0	0	4.1					525					525	14					14	3	0	60	10	1.852	15	2.778	1750	19.44	2	0
P19	M	45.8	0.1	0.1	95			1	0	1	0	1	1	0	99	2	0	0	0	0	0	27					548					548							3	0	80	No infusion only boluses						0	0
P20	M	49.3	1.7	1.7	83			1	0	1	0	40	1	0	60	3	0	0	0	0	1	24.9	13.3	6.1	3.5	5.6	278	93	279	116	207	194.6		41	36	36	40	38.25	1	1	110	118.3	0.437	0	0	35400	7.85	11	0
P21	F	60.1	21.8	31.9	82	1	1		1	0	1	99	2	0	45	1	1	0	0	0	1	7.6	9.6	12.5	7.5	1.1	518	357	351	64	74	272.8	42	30	24	49	38	36.6	3	0	55	103.3	0.435	9.4	0.04	15300	3.86	12	8
P22	M	65.2	8.8	8.8	94			2	0	0	1	118	1	3	105	3	0	0	1	1	1	14.9	11.1	7.5	3.8	2.3	458	133	295	76	83	209	39	31	39	36	30	35	1	1	70	22.9	0.076	0	0	13800	2.74	5	0
P23	M	22.2	39.4	51.4	80	1	1		1	0	1	126	1	3	55	1	1	0	1	1	0	10.9	8.9	4.3	1	2.6	441	384	144	97	75	228.2	38	45	41	45	41	42	3	0	66	35.6	0.125	0	0	9800	2.06	0	0
P24	F	63.5	0.1	0.2	96			3	0	0	0	1.5	1	5	90	3	0	0	1	1	0	11.9					588					588	44						3	0	100	5.5	0.458	2	0.167	3000	15	1	0
P25	F	35.8	0.7	0.7	19			1	0	1	0	17	2	0	55	2	0	0	0	0	1	17.4	16.2	19.9	20.1		477	48	67	56		162	63	45	38	42		47	1	1	120	91.4	0.686	24.9	0.187	21000	9.46	9	2
P26	M	65.8	1.6	1.6	84			1	0	1	0	30	1	3	70	1	1	1	1	1	0	12	8.9	8.6	6.6	4.4	374	368	320	105	93	252	45	25	30	41	34	35	1	1	70	179.8	0.951	18.5	0.098	14700	4.67	5	4
P27	F	51.2	1.2	1.2	97			2	0	0	0	27	2	0	65	3	0	0	0	0	0	12.3	11.1	5.6	3.5	1	513	78	114	111	86	180.4	34	38	43	36	42	38.6	1	1	85	37.2	0.252	104	0.703	8000	3.25	5	5
P28	M	71.8	2.5	2.5	97			1	0	1	0	5	2	0	25	3	0	0	0	0	1	23.2	29.8	27.2			306	267	246			273	29	32	30			30.3333	2	0	80	28	0.365	26.3	0.342	4400	3.44	3	4
P29	M	38.5	68	131.1	76	1	1		1	0	1	169	1	0	38	unknown		1	1	1	1	11.5	4.6	2.8	4.2	1.9	139	95	93	66	102	99	24	44	46	42	35	38.2	2	0	90	13.8	0.035	0	0	10200	1.57	0	0
P30	F	18.6	43.7	86.7	69	1	1		1	0	1	262	2	0	36	3	0	0	0	0	1	14.7	13.2	6.8	5.2	3	331	154	96	67	112	152	41	30	39	30	36	35.2	1	1	65	41.6	0.148	16.9	0.06	9100	1.94	5	4
P31	M	77.4	23	65	78	1	1		1	0	1	79	2	0	35	3	0	0	1	1	1	4.3	2.5	1.7	1	1	344	175	130	78	83	162	27	36	39	44	30	35.2	2	0	70	50.6	0.167	1.3	0.004	15800	3.13	7	0
P32	F	43.5	0.1	0.1	93			1	0	1	0	1	1	0	102	3	0	0	0	0	0	15.1					419					419	42					42	1	1	70	16.8	0.667	6.8	0.27	400	0.95	0	0
P33	F	39.2	0.2	0.2	78			1	0	1	0	5.5	1	0	88	1	1	0	1	0	1	22.6	16.3				NA														92	25.6	0.843	1.7	0.056	500	0.99	0	0
P34	M	54.2	1	1	97			1	0	1	0	20.5	1	0	101	3	0	0	0	0	1	19	8.9	7.4	7.3		439	179	362	146		281.5		32	40	27		33	1	1	75	38.3	0.355	0	0	33700	18.72	15	11
P35	F	47.2	1	3.6	92			1	0	1	0	21	2	0	45	3	0	0	0	0	0	16.1	11.9	13.9	14.1		119	240	317	480		289	49	32	37	39		39.25	1	1	119	138	0.805	16	0.093	3000	1.05	2	0
P36	F	56.6	29.1	54.1	66	1	1		1	0	1	44	1	0	45	1	1	0	1	1	0	14.1	5.4	2.4	3.1	2	410	113	70	93	140	165.2	38	32	42	40	36	37.6	3	0	85	6.8	0.019	5.6	0.015	17200	2.81	6	4
P37	M	65.9	10.7	64.6	78	1	1		1	0	1	83	2	0	80	1	1	1	0	0	0	10.6	11.9	9.3	6.1	4	234	51	104	86	79	110.8	31	46	35	36	34	36.4	3	0	82	69.3	0.196	29.3	0.083	16600	2.81	7	0
P38	F	64.8	0.4	0.5	86			1	0	1	0	10	1	6	112	1	1	0	0	0	0	13.6	16.5	16.8	18.1		578	458	64	217		329.25	38	35	47	29		37.25	3	0	80	52.7	0.845	0	0	9700	9.33	15	11
P39	M	58	17.4	22.4	81	1	1		1	0	1	81	1	6	81	1	1	1	1	1	0	13	11.6	6.9	4.9	3	403	89	106	70	78	149.2	48	35	41	45	33	40.4	1	1	72	18.9	0.061	0	0	9500	1.83	0	0
P40	M	65.1	1.9	1.9	86			2	0	0	0	41	1	2	65	1	1	1	1	1	0	13.9	7.7	6.6	4.4	2.1	445	236	539	87	117	284.8	35	24	37	45	32	34.6	1	1	95	60.7	0.237	0	0	9800	2.29	5	0
P41	M	55.7	6.1	12.4	78	1	1		1	0	1	70	1	0	54	1	1	0	1	1	0	9.5	4.9	2.6	1.1	0.9	117	111	110	83	98	103.8	53	39	40	41	44	43.4	1	1	70	18.4	0.061	0	0	7600	1.51	1	0
P42	M	51.5	0.3	0.3	95			1	0	1	0	3	1	0	78	1	1	0	0	0	0	15.4	15.2	21.5			252	580	344			392	34	30	22			28.6667	3	0	75	13.3	0.422	7	0.222	5000	9.52	6	4
P43	M	30	22.9	50.5	82	3	3		1	0	1	52	1	3	65	3	0	0	0	0	0	4.9	3.8	2	2.4	1.3	439	150	79	141	112	184.2	40	30	37	35	46	37.6	3	0	80	74.8	0.216	0	0	16700	2.9	10	2
P44	M	60.1	1.5	1.6	72			2	0	0	0	35	1	0	53	1	1	0	1	0	0	14.7	7.4	4.9	4.4	1.8	457	69	95	79	173	174.6	32	33	31	48	43	37.4	2	0	70	10	0.064	1.4	0.009	6900	2.66	0	0
[truncated: 4 more columns]
